# Supplementary material for: The Secretome of Preconditioned Mesenchymal Stem Cells Drives Polarization and Reprogramming of M2a Macrophages toward an IL-10-Producing Phenotype
Source: Int J Mol Sci. 2022 Apr 7;23(8):4104. doi: 10.3390/ijms23084104 (PMC9024470; doi:10.3390/ijms23084104)
Supplement: Supplementary file 1 [file ijms-23-04104-s001.zip]

Archive with 1 entries (1 files):
- ijms-1594307-supplementary.pdf
